# Supplementary material for: Population health intervention research training: the value of public health internships and mentorship
Source: Public Health Rev. 2018 Apr 2;39:6. doi: 10.1186/s40985-018-0084-9 (PMC5879914; doi:10.1186/s40985-018-0084-9)
Supplement: Supplementary file 1 — Telephone interviews with trainees. Telephone interviews with mentors. Exit interviews - template. Semiannual evaluation reports. Online Survey - trainees. Online Survey - mentors with trainees. (ZIP 999 kb) [file 40985_2018_84_MOESM1_ESM.zip]

Archive with 4 entries (4 files):
- Qual tel interviews with trainees - template.pdf
- Qual tel interviews with mentors - template.pdf
- Online Survey - trainees.pdf
- Exit interviews - template.pdf
